# Supplementary material for: Pseudo-Eutectic of Isodimorphism to Design Biaxially-Oriented Bio-Based PA56/512 with High Strength, Toughness and Barrier Performances
Source: Polymers (Basel). 2024 Apr 22;16(8):1176. doi: 10.3390/polym16081176 (PMC11053481; doi:10.3390/polym16081176)
Supplement: Supplementary file 1 [file polymers-16-01176-s001.zip]

Archive with 1 entries (1 files):
- polymers-2927454-supplementary.pdf
